# Supplementary material for: Reasons for Utilizing Telemedicine during and after the COVID-19 Pandemic: An Internet-Based International Study
Source: J Clin Med. 2021 Nov 25;10(23):5519. doi: 10.3390/jcm10235519 (PMC8658517; doi:10.3390/jcm10235519)
Supplement: Supplementary file 1 [file jcm-10-05519-s001.zip]

Archive with 9 entries (8 files):
- jcm-1464970-supplementary_AB_20211124/
- jcm-1464970-supplementary_AB_20211124/JCM_Reasons_telemedicine_COVID19_S1.pdf
- jcm-1464970-supplementary_AB_20211124/JCM_Reasons_telemedicine_COVID19_S2.pdf
- jcm-1464970-supplementary_AB_20211124/JCM_Reasons_telemedicine_COVID19_S3.pdf
- jcm-1464970-supplementary_AB_20211124/JCM_Reasons_telemedicine_COVID19_S4.pdf
- jcm-1464970-supplementary_AB_20211124/JCM_Reasons_telemedicine_COVID19_S5.pdf
- jcm-1464970-supplementary_AB_20211124/JCM_Reasons_telemedicine_COVID19_S6.pdf
- jcm-1464970-supplementary_AB_20211124/JCM_Reasons_telemedicine_COVID19_S7.pdf
- jcm-1464970-supplementary_AB_20211124/JCM_Reasons_telemedicine_COVID19_S8.pdf
